# Supplementary material for: Osteoarthritis in the Knee Joints of Göttingen Minipigs after Resection of the Anterior Cruciate Ligament? Missing Correlation of MRI, Gene and Protein Expression with Histological Scoring
Source: PLoS One. 2016 Nov 7;11(11):e0165897. doi: 10.1371/journal.pone.0165897 (PMC5098790; doi:10.1371/journal.pone.0165897)
Supplement: S1 Table — (XLSX) [file pone.0165897.s001.xlsx]

## Sheet: Overview data
Number	ID Number of Animal	ACLR / sham	medial / lateral	condyle / tibiaplateau	Histology-scoring (points) consensus of 3 examiners	MRI-scoring (points) consensus of 2 examiners	Gene expression ADAMTS5	Gene expression ACAN	Gene expression COL I	Gene expression COL II	Gene expression IL1ß	Gene expression MMP1	Gene expression MMP3	Gene expression MMP13	Gene expression VEGF	Scoring IH COL I	Scoring IH COL II
1	4085	ACLR	lateral	condyle	9	0	0.285076	79.6753	1.86513	264.36	1.31569	0.277088	1.99876	30.9861	0.950534	2	2
1	4085	ACLR	medial	condyle	2.5	0	0.487	38.5909	0.829643	91.79	1.14631	0	1.7119	48.4123	1.42989	1	1
1	4085	ACLR	lateral	tibiaplateau	14	0	0.327818	50.5473	0.276664	315.84	0.830045	0	1.03926	3.47285	10.9486	3	2
1	4085	ACLR	medial	tibiaplateau	21	0	0.745183	65.2019	3.07718	247.64	2.20949	0	0.912148	0.773763	16.8346	2	2
1	4085	sham	lateral	condyle	1.5	0	0.444838	14.9648	1.8241	26.65	1.22075	0	0.206033	319.651	1.87461	1	1
1	4085	sham	medial	condyle	6	0	0.31157	38.6906	1.47302	121.08	0.567953	0.231636	0.692309	16.0335	1.79877	1	2
1	4085	sham	lateral	tibiaplateau	1.75	0	0.466345	27.1659	0.683608	60.18	0.608082	0.341223	2.68876	9.64484	3.57744	2	2
1	4085	sham	medial	tibiaplateau	15	0	0.55752	178.05	0.232536	186.41	0.795382	0	1.47067	15.6877	12.3368	2	0
2	8951	ACLR	lateral	condyle	12	0	0.60138	43.9072	4.12775	89.82	0.775072	0	1.23502	158.88	3.81702	1	1
2	8951	ACLR	medial	condyle	3.5	0	0.5706	18.6389	1.04635	84.29	0.827722	0.205205	1.73809	4.84717	1.15746	1	0
2	8951	ACLR	lateral	tibiaplateau	4	2	0.771163	24.2512	0.483258	71.45	1.26047	0	10.239	5.32285	0.723633	1	1
2	8951	ACLR	medial	tibiaplateau	3.75	0	0.854081	62.8488	0.836778	55.84	2.5799	1.56315	62.8584	15.0883	4.1375	1	1
2	8951	sham	lateral	condyle	2	0	0.46311	147.022	1.04713	138.38	1.53445	0.152832	2.42044	1.78633	3.09086	1	1
2	8951	sham	medial	condyle	16.25	0	1.41284	151.909	0.569989	177.03	3.04353	0	2.04033	5.42413	2.75915	1	1
2	8951	sham	lateral	tibiaplateau	2.25	0	1.00419	100.14	1.37737	75.51	1.96137	0.778487	7.11801	8.59482	7.72886	1	2
2	8951	sham	medial	tibiaplateau	17	0	0.525002	28.4389	1.07589	37.24	0.723626	0.456411	4.92211	6.41243	1.41622	1	1
3	8952	ACLR	lateral	condyle	3	0	0.609426	59.3872	0.303418	144.53	0.456153	0	7.91927	1.79603	8.16368	2	0
3	8952	ACLR	medial	condyle	3	2	0.8488	32.556	0.115354	72.58	0.724934	0	19.1419	2.72718	2.34376	2	2
3	8952	ACLR	lateral	tibiaplateau	1.75	0	0.987887	39.5062	0.188935	159.24	1.03586	3.76645	4.29545	9.33204	2.21824	3	0
3	8952	ACLR	medial	tibiaplateau	4	0	0.3161	29.7233	0.166043	329.38	0.370733	0	7.21626	3.75215	5.84421	2	1
3	8952	sham	lateral	condyle	5.25	0	0.612997	26.2198	0.0902239	50.29	1.01275	0.364616	2.23699	2.66242	1.13982	2	1
3	8952	sham	medial	condyle	1	0	1.74924	90.6966	0.166195	128.35	4.26319	0.907882	11.4022	0.857837	2.61065	2	1
3	8952	sham	lateral	tibiaplateau	9	0	1.70314	49.9569	0.277571	18.09	4.96634	1.47346	34.5437	0	4.30878	3	1
3	8952	sham	medial	tibiaplateau	0.75	0	0.744171	24.8046	0.453997	16.48	7.49249	2.11041	9.07169	0	3.16855	2	1
4	8953	ACLR	lateral	condyle	3	1	0.44399	22.6377	0.111037	72.88	0.147516	0	1.14987	3.10709	6.61344	1	1
4	8953	ACLR	medial	condyle	4	0	0.271766	24.8198	1.63043	45.54	0.226674	0	2.58755	63.7531	3.00742	1	0
4	8953	ACLR	lateral	tibiaplateau	8	0	0.288152	47.0508	0.677705	115.11	0.229446	0.190526	5.47362	7.68621	8.14599	1	1
4	8953	ACLR	medial	tibiaplateau	11	0	0.273241	41.4398	1.38372	36.32	0.309692	0	4.18914	0.547041	3.92923	1	1
4	8953	sham	lateral	condyle	10	0	0.618667	87.8925	0.081752	96.16	0.157245	0	3.40165	0.467208	4.86771	2	0
4	8953	sham	medial	condyle	2.5	1	0.3462	23.6656	0.57759	101.97	0.163259	0	2.12079	2.37935	3.92172	2	0
4	8953	sham	lateral	tibiaplateau	2.5	0	0.339744	10.8702	0.364322	39.42	0.262399	0	4.29384	6.01584	4.07714	1	1
4	8953	sham	medial	tibiaplateau	17	0	0.240442	54.967	0.697258	144.89	0.144369	0	3.29904	0.91881	5.69918	2	0
5	8955	ACLR	lateral	condyle	1.75	0	0.80957	235.744	0.357783	410.56	0.679592	0.326539	8.23671	4.80404	5.50614	2	1
5	8955	ACLR	medial	condyle	19.25	4	0.3982	17.1759	2.68165	165.03	0.438717	0.191079	1.50617	12.1662	1.36657	1	1
5	8955	ACLR	lateral	tibiaplateau	13	0	0.170526	105.431	0.34235	330.57	0.276134	0	4.89945	0.999278	5.92601	2	1
5	8955	ACLR	medial	tibiaplateau	5	0	0.545813	61.5073	1.87274	54.22	0.237292	0	4.43132	8.17266	2.53664	2	2
5	8955	sham	lateral	condyle	0.75	0	0.314988	137.305	2.35087	102.18	0.329002	0	2.30397	17.8113	4.80833	2	1
5	8955	sham	medial	condyle	12.25	0	1.466	259.047	2.3883	363.58	0.433471	0	10.9965	0.612474	1.89883	2	1
5	8955	sham	lateral	tibiaplateau	12	0	0.793116	78.0897	1.63199	73.45	0.601878	1.21502	8.9373	1.96999	3.26239	2	1
5	8955	sham	medial	tibiaplateau	12.5	0	0.447834	11.2574	0.127279	51.6	0.472577	0	2.13808	0	2.15389	2	0
6	8957	ACLR	lateral	condyle	18	0	0.263	12660.9	0.20922	199.08	0.6677	2.8635	0.317441	1.73702	24.4002	2	1
6	8957	ACLR	medial	condyle	4.25	0	0.5395	7177.62	2.37304	108.8	0.511073	0	0.708945	46.159	20.9214	2	2
6	8957	ACLR	lateral	tibiaplateau	4.25	0	insufficient RNA	insufficient RNA	insufficient RNA	insufficient RNA	insufficient RNA	insufficient RNA	insufficient RNA	insufficient RNA	insufficient RNA	2	0
6	8957	ACLR	medial	tibiaplateau	4.5	0	0.443074	10584.2	1.09652	141	1.67271	0.891233	1.66619	3.55854	23.1282	3	0
6	8957	sham	lateral	condyle	2	0	0.80905	8501.33	1.54558	98.53	2.85867	0	2.705	0	22.9528	0	0
6	8957	sham	medial	condyle	19	0	0.527496	9751.54	1.06166	128.63	1.23365	0	3.05285	9.95823	8.87966	1	0
6	8957	sham	lateral	tibiaplateau	2.5	0	0.795193	37.7987	0.304553	42.31	0.663405	1.233	10.0308	0	15.7174	2	0
6	8957	sham	medial	tibiaplateau	12.75	0	5.01853	141.506	1.5042	43.57	3.89604	0	43.3374	0	8.29771	2	1
7	8958	ACLR	lateral	condyle	3.75	2	0.323055	18623.2	0.415464	298.52	0.45362	0.306697	1.06716	2.25758	14.6051	2	1
7	8958	ACLR	medial	condyle	0	0	0.185	12496.4	0.21518	186.01	0.491137	0	1.53104	0	11.7574	2	1
7	8958	ACLR	lateral	tibiaplateau	2	0	0.123839	14558.3	0.821048	240.39	0.166083	0.10093	3.40988	2.7215	16.4613	2	0
7	8958	ACLR	medial	tibiaplateau	8	0	0.159315	2594.79	0.932084	35.59	0.342745	0.563055	2.50091	5.26169	8.90274	1	0
7	8958	sham	lateral	condyle	7	0	0.265317	10173.8	0.391616	143.78	0.595618	0	0.84581	5.29202	5.37581	1	1
7	8958	sham	medial	condyle	6.5	0	0.33286	2563.37	1.20163	32.67	0.48019	0	1.36068	5.84396	5.33935	3	1
7	8958	sham	lateral	tibiaplateau	10.5	0	0.196627	2719.89	0.983571	34.02	1.26413	0	5.22343	6.00511	15.0833	1	1
7	8958	sham	medial	tibiaplateau	4	0	0.170562	1348.84	0.195163	16.32	0.482432	0	1.37337	0.597179	7.35058	0	1
8	8981	ACLR	lateral	condyle	12	0	1.13734	5345.39	1.66032	64.5	4.1652	0	1.26677	0	14.8245	2	1
8	8981	ACLR	medial	condyle	0.75	0	2.552	15809	2.40722	171.29	38.1822	0	35.4751	0	5.92018	1	1
8	8981	ACLR	lateral	tibiaplateau	0.5	0	0.44752	22819.4	0.777835	314.33	2.63706	0	1.77353	0	37.6108	1	0
8	8981	ACLR	medial	tibiaplateau	3	0	0.337436	1506.38	0.307575	18.35	0.650542	0	1.08156	0	5.18164	1	1
8	8981	sham	lateral	condyle	1.5	0	0.738664	13004.4	1.75402	159.34	5.85319	0	0	0	33.2158	1	1
8	8981	sham	medial	condyle	4	0	1.78625	5462.43	1.40669	65.08	4.36802	0	30.3227	0	17.1779	1	1
8	8981	sham	lateral	tibiaplateau	1.25	0	0.82914	8582.48	0.930256	102.06	3.04211	3.40613	3.15126	0	43.9907	1	0
8	8981	sham	medial	tibiaplateau	1.25	0	1.06575	6457.09	1.45239	74.26	5.44333	0	0	4.2937	17.5534	1	0
